# Supplementary material for: In Silico identification of pathogenic strains of Cronobacter from Biochemical data reveals association of inositol fermentation with pathogenicity
Source: BMC Microbiol. 2011 Sep 20;11:204. doi: 10.1186/1471-2180-11-204 (PMC3188490; doi:10.1186/1471-2180-11-204)
Supplement: Additional File 1 — Cronobacter strains. Strains used in this study including source of isolation, MLST Type, references and which experiments they were used in. [file 1471-2180-11-204-S1.XLS]

## Sheet: Sheet1
Strain number	Cronobacter species	MLST Type	Country	Source	Year	Test1	Test2	Test3	Test4	Reference
537	C. sakazakii	1	Russia	Infant formula	1988	Y	Y	Y	Y	[20]
541	C. sakazakii	1	Netherlands	Infant formula	1988	Y	Y	Y	Y	[20]
555	C. sakazakii	1	Netherlands	Clinical - Neonate 5 days old	1979	Y	Y	Y	Y	[21]
561	C. sakazakii	1	Netherlands	Infant formula	1988	Y	Y	N	Y	[20]
658	C. sakazakii	1	USA	Infant Formula	2001	Y	Y	Y	Y	[22, 15]
7	C. sakazakii	1	UK	Infant formula	2003	Y	Y	Y	Y
27	C. sakazakii	1	UK	Milk powder	2004	Y	Y	Y	Y
12	C. sakazakii	1	Czech Republic	Faeces	2004	Y	Y	Y	Y
716	C. sakazakii	14	France	Infant formula	1994	N	N	Y	Y	[23, 24]
545	C. sakazakii	3	Netherlands	Infant formula	1988	Y	Y	Y	Y	[20]
978	C. sakazakii	3	UK	Enteral feeding tube	2007	Y	N	N	Y	[25]
984	C. sakazakii	3	UK	Enteral feeding tube	2007	Y	N	N	Y	[25]
25	C. sakazakii	3	Korea	Follow up formula	2004	Y	Y	Y	Y
26	C. sakazakii	3	Korea	Follow up formula	2004	Y	Y	Y	Y
120	C. sakazakii	3	Korea	Follow up formula	2005	Y	Y	Y	Y
121	C. sakazakii	3	Korea	Follow up formula	2005	Y	Y	Y	Y
1106	C. sakazakii	3	UK	Weaning food	2008	N	Y	N	Y
2	C. sakazakii	3	Unknown	-	-	Y	Y	Y	Y
1107	C. sakazakii	9	UK	Weaning food	2008	N	Y	Y	Y
471	C. sakazakii	17	Korea	Infant formula	2006	Y	Y	Y	Y
580	C. sakazakii	18	UK	Clinical	1953	Y	Y	Y	Y
553	C. sakazakii	4	Netherlands	Clinical - Neonatal Meningitis (5 day old)	1977	Y	Y	Y	Y	[21]
557	C. sakazakii	4	Netherlands	Clinical - Neonatal Meningitis (6 days old)	1979	Y	Y	Y	Y	[21]
558	C. sakazakii	4	Netherlands	Clinical - Neonatal Meningitis	1983	Y	Y	Y	Y	[21]
695	C. sakazakii	4	France	Clinical - NEC II - Death	1994	Y	Y	Y	Y	[23, 24]
701	C. sakazakii	4	France	Clinical - NEC III- Death	1995	Y	Y	N	Y	[23, 24]
709	C. sakazakii	4	France	Clinical - Septicaemia	1994	Y	Y	Y	Y	[23, 24]
767	C. sakazakii	4	France	Clinical - Meningitis - Death	1994	Y	Y	Y	Y	[23, 24]
6	C. sakazakii	4	Canada	Clinical	2003	Y	Y	Y	Y	[26]
20	C. sakazakii	4	Czech Republic	Clinical	2004	Y	Y	Y	Y
538	C. sakazakii	4	Russia	Infant formula	1988	Y	Y	Y	Y
548	C. sakazakii	4	Germany	Infant formula	1988	Y	Y	Y	Y
552	C. sakazakii	4	Netherlands	Infant formula	1981	Y	Y	Y	Y	[20]
14	C. sakazakii	4	UK	Infant formula	2003	Y	Y	Y	Y
425	C. sakazakii	4	France	Infant formula	2006	Y	Y	Y	Y
426	C. sakazakii	4	France	Infant formula	2006	Y	Y	Y	Y
467	C. sakazakii	4	France	Infant formula	2006	Y	Y	Y	Y
377	C. sakazakii	4	UK	Milk powder	1951	Y	Y	Y	Y
1105	C. sakazakii	4	UK	Weaning food	2008	N	Y	N	Y
551	C. sakazakii	4	Netherlands	Environmental	1988	Y	Y	Y	Y	[20]
559	C. sakazakii	4	Netherlands	Washing brush	1981	Y	Y	Y	Y	[20]
470	C. sakazakii	4	USA	-	-	Y	Y	Y	Y
686	C. sakazakii	4	USA	-	1975	Y	Y	N	Y
4	C. sakazakii	15	Canada	Clinical	2003	Y	Y	Y	Y	[26]
150	C. sakazakii	16	Korea	Spices	2005	Y	Y	Y	Y
680	C. sakazakii	8	USA	Clinical	1977	Y	Y	Y	Y	[1]
683	C. sakazakii	8	USA	Clinical	1977	Y	Y	N	Y	[1]
1	C. sakazakii	8	USA	Clinical	1980	Y	Y	Y	Y	[1]
511	C. sakazakii	8	Czech republic	Clinical	1983	Y	Y	Y	Y	[27]
513	C. sakazakii	8	Czech Republic	Clinical	1983	Y	Y	N	Y	[27]
526	C. sakazakii	8	Czech Republic	Clinical	1983	Y	Y	Y	Y	[27]
5	C. sakazakii	8	Canada	Clinical	2003	Y	Y	Y	Y	[26]
424	C. sakazakii	8	France	Infant formula	2006	Y	Y	N	Y
520	C. sakazakii	12	Czech Republic	Clinical	1983	Y	Y	Y	Y	[27]
690	C. sakazakii	12	France	Clinical - asymptomatic	1994	Y	Y	N	Y	[23]
696	C. sakazakii	12	France	Clinical - NEC II	1994	Y	Y	N	Y	[23, 24]
1108	C. sakazakii	12	UK	Weaning food	2008	N	Y	Y	Y
567	C. sakazakii	12	USA	-	1980	Y	Y	Y	Y	[1]
693	C. sakazakii	13	France	Clinical - asymptomatic	1994	Y	Y	Y	Y	[23, 24]
532	C. sakazakii	13	Germany	Infant formula	1988	Y	Y	N	Y
681	C. malonaticus	7	USA	Clinical - Breast Abscess	1977	Y	Y	Y	Y	[1]
510	C. malonaticus	7	Czech Republic	Food	1985	Y	Y	N	Y
515	C. malonaticus	7	Czech Republic	Clinical	1983	Y	Y	N	Y	[27]
524	C. malonaticus	7	Czech Republic	Clincal	1983	Y	Y	N	Y	[27]
521	C. malonaticus	7	Czech Republic	Clinical	1983	Y	Y	N	Y	[27]
522	C. malonaticus	7	Czech Republic	Clinical	1983	Y	Y	N	Y	[27]
18	C. malonaticus	7	Czech Republic	Clinical	2004	Y	Y	Y	Y
35	C. malonaticus	7	USA	Clinical	2005	Y	Y	Y	Y	[28]
535	C. malonaticus	7	New Zealand	Milk powder	1988	Y	Y	N	Y	[28]
8	C. malonaticus	7	Czech Republic	Weaning food	2004	Y	Y	Y	Y
565	C. malonaticus	7	USA	Faeces	1980	Y	Y	Y	Y	[1]
90	C. malonaticus	10	China	Herbs	2005	Y	Y	Y	Y
156	C. malonaticus	10	China	Herbs	2005	Y	Y	N	Y
507	C. malonaticus	11	Czech Republic	Clinical - Adult stool sample	1984	Y	Y	Y	Y	[27]
512	C. malonaticus	11	Czech Republic	Clinical	1983	Y	Y	N	Y	[27]
514	C. malonaticus	11	Czech Republic	Clinical	1983	Y	Y	N	Y	[27]
111	C. turicensis	37	UK	Herb	2004	Y	Y	N	N
57	C. dublinensis	5	UK	Milk powder	2004	Y	Y	Y	N	[28]
109	C. dublinensis	5	UK	Herb	2004	Y	Y	N	N
564	C. dublinensis	5	USA	Clinical - Blood	-	Y	Y	Y	N	[1]
C566	C. dublinensis	5	USA	Clinical - Bone Marrow	-	Y	Y	Y	N	[1]
581	C. universalis	30	UK	Freshwater	1956	Y	Y	Y	N	[2, 3, 28]
9	C. turicensis	32	UK	Infant Food	-	Y	Y	Y	N	[28]
92	C. turicensis	35	UK	Herbs	-	Y	Y	N	N	[28]
1211	C. turicensis	19	UK	-	-	Y	Y	Y	N	[2, 18]
1249	C. sakazakii	31	UK	Clinical - Neonatal Death	-	Y	Y	Y	N
140	C. sakazakii	40	UK	Food	-	Y	Y	N	N
378	C. muytjensii	33	UK	-	-	Y	Y	N	N
16	C. muytjensii	34	UK	-	-	Y	Y	N	N
33	C. sakazakii	21	USA	Food - Baby Rice	-	Y	Y	Y	N	[28]
93	C. malonaticus	29	UK	-	-	Y	Y	N	N
582	C. dublinensis	36	UK	-	-	Y	Y	Y	N
1210	C. dublinensis	42	UK	-	-	Y	Y	Y	N	[2]
563	C. sakazakii	41	USA	Clinical - Foot Wound	1975	Y	Y	N	N	[1]
84	C. dublinensis	43	UK	-	-	Y	Y	N	N
1132	C. dublinensis	38	Korea	-	-	N	N	Y	N
		Y: Included in this dataset
		N: Not included in this dataset
		- = Unknown
